# Supplementary material for: Neurotoxicity Assessment of Four Different Pesticides Using In Vitro Enzymatic Inhibition Assays
Source: Toxics. 2022 Aug 3;10(8):448. doi: 10.3390/toxics10080448 (PMC9413506; doi:10.3390/toxics10080448)
Supplement: Supplementary file 1 [file toxics-10-00448-s001.zip]

Archive with 1 entries (1 files):
- toxics-1805021-supplementary.pdf
